# Supplementary material for: Enhancer RNA AL928768.3 from the IGH Locus Regulates MYC Expression and Controls the Proliferation and Chemoresistance of Burkitt Lymphoma Cells with IGH/MYC Translocation
Source: Int J Mol Sci. 2022 Apr 21;23(9):4624. doi: 10.3390/ijms23094624 (PMC9103539; doi:10.3390/ijms23094624)
Supplement: Supplementary file 1 [file ijms-23-04624-s001.zip]

Archive with 3 entries (3 files):
- Figures S1¿CS4.pdf
- Table S1.pdf
- Table S2.xlsx
